# Supplementary material for: Robot-Aided Magnetic Navigation System for Wireless Capsule Manipulation
Source: Micromachines (Basel). 2023 Jan 20;14(2):269. doi: 10.3390/mi14020269 (PMC9964025; doi:10.3390/mi14020269)
Supplement: Supplementary file 1 [file micromachines-14-00269-s001.zip]

Archive with 1 entries (1 files):
- micromachines-2163741-supplementary.mp4
